# Supplementary material for: GPRC5B preserves a mature β cell state in obesity by controlling MafA expression
Source: JCI Insight. 2025 Sep 4;10(20):e194115. doi: 10.1172/jci.insight.194115 (PMC12581666; doi:10.1172/jci.insight.194115)
Supplement: Supporting data values [file jciinsight-10-194115-s154.xlsx]

## Sheet: Fig.1A
Control	Ins-Gprc5b-KO
0.78898	0.057309
1.03839	0.048014
1.34499	0.134449
0.907522	0.102283

## Sheet: Fig.1B
Control	Ins-Gprc5b-KO
129	90
97	129
140	121
139	74
89	83
73	73
80	59
86	82
102	139
140	157
146	133
170	144
	90

## Sheet: Fig.1C
Time (min)	Control												Ins-Gprc5b-KO
0	107	112	97	109	78	80	79	95	95	103	93	138	95	82	115	126	97	111	98	77	97	94	104	118
15	265	252	222	316	303	318	244	297	278	341	270	349	247	277	319	365	287	348	376	273	264	326	268	379
30	258	296	317	330	269	295	293	304	339	300	228	453	216	252	289	328	545	316	308	287	295	295	377	431
60	159	207	256	173	144	190	226	158	210	179	163	283	172	170	225	274	200	119	116	158	294	176	305	209
90								106	124	147		180									154	119

## Sheet: Fig.1D
Time (min)	Control												Ins-Gprc5b-KO
0	140	146	170	89	73	80	86	102	129	97	115	109	139	157	133	144	90	74	83	73	59	82	90	129
15	291	180	340	266	250	258	223	256	260	279	243	290	370	301	349	324	286	227	236	200	242	311	203	293
30	249	174	190	275	235	312	153	314	330	313	183	346	352	183	199	262	304	205	124	260	217	267	216	335
60	180	148	138	223	210	258	134	254	217	231	158	252	219	153	139	159	165	161	118	246	200	223	173	230
90	163	135	142	177	175	148	112	203	168	164	148	182	193	158	142	141	137	126	115	160	172	162	139	178

## Sheet: Fig.1E
Time (min)	Control												Ins-Gprc5b-KO
0	0.162502	0.341033	0.169119	0.330054	0.118237	0.210179	0.230588	0.213213	0.103071	0.187842	0.343388	0.27438	0.148972	0.145965	0.130418	0.171314	0.280499	0.152165	0.13402	0.10517	0.706357	0.154216	0.159174	0.431218
5			0.930942	0.912248	0.297968	0.450068	0.367228	0.378306	0.332932	0.430707	0.462937	0.45766	0.495849	0.351009	0.219178	0.437866	0.721894	0.235516	0.246986	0.468111	0.361084	0.256356	0.442433	0.593659
15	0.394807	0.494585	0.543288	0.964264	0.305729	0.348831	0.409393	0.372354	0.345612	0.507976	0.48402	0.58955	0.399265	0.454703	0.293627	0.449189	0.442989	0.398797	0.280899	0.380156	0.429954	0.247244	0.443173	1.24227
30	0.399743	0.32444		0.701632	0.414182	0.414382	0.452194	0.341604	0.544976	0.560847	0.606304	0.405244	0.425969	0.510808	0.319988	0.531813	0.313435	0.303968	0.400219	0.475287	0.453127	0.350484	0.592148	0.339148

## Sheet: Fig.1F
	Control			InsG5bKO
Mki67	248	162	154	10	162
Ccnd2	6014	5850	6754	5246	6300
Pcna	290	280	328	269	259
	0
Bcl2	69	28	38	44	58
Bcl2l1	785	885	945	1042	1047
Bax	495	504	624	560	549
Casp8	149	158	192	203	225
Tnfsf10	43	51	33	134	99
	0
Ins1	1781	1753	2315	1809	2198
Ins2	1470	1428	1956	1397	1834
Pcsk1	6847	6693	7337	4992	6823
Pcsk2	5460	5350	6614	4906	6041
	0
Gck	1377	1233	1377	1881	1086
Slc2a2	4378	5508	6328	1646	5871
Abcc8	8550	8408	10654	7842	8862
Kcnj11	989	1009	920	998	927

## Sheet: Fig.1G
	Control					InsG5bKO
Basal	0.0293	0.0226	0.024	0.0079	0.0287	0.0243	0.0278	0.0165	0.0226
Cytokines	0.068	0.0719	0.0666	0.0457	0.0642	0.0724	0.0652	0.0573	0.0733

## Sheet: Fig.2A
Weeks	Control																					Ins-G5b-KO
1	23	23	21	28	25	30	28	22.5	23.8	26.8	24.9	19.9	20.5	18.2	27.9	27	27.4	24.6	25.8	26	26	23	23	24	24	22	31	30	29	29	31	21.4	24.4	27.3	28.8	18.5	17.7	18.6	17.8	20.7	28.3	26.5
2	22	22	20	28	25	26	28	22.8	24.1	27	25	20.2	20.7	18.5	30.1	26.4	27.6	27.2	28.7	28.8	30.1	22	23	23	23	22	30	30	30	28	30	21.6	24.6	27.6	29.1	18.6	17.9	18.8	18.2	20.9	28.5	27.7
3	25	24	21	29	26	28	28	23	24.4	27.2	25.2	20.4	21	18.7	33.2	27.7	27.3	30.7	31	30.7	33.5	23	25	24	24	23	32	32	31	29	31	21.9	25	27.8	29.5	18.9	18.1	20	18.5	21.1	30.7	31.3
4	27	26	22	29	27	31	29	24.2	25.5	29.4	26.9	21.2	22.3	19.6	34.3	28.1	28.5	32.1	32	31.4	34.9	25	27	25	25	25	34	34	32	30	31	23.3	26	30.6	32	20	19	21.7	19.4	20.7	31.5	32.6
5	28	29	24	37	27	31	30	25.5	28	33.9	29.5	22.7	24.5	20.1	35.9	28.5	30	33.5	33.1	32.1	36.3	25	29	26	27	26	36	34	36	29	39	24.5	27.4	37.1	34.9	20.5	19.6	21.7	19.6	26	32.4	34
6	30	31	25	39	28	33	32	26.7	29.6	36	30.6	23	24.9	19.7	37.8	28.7	30.2	34.3	34.3	33.3	38.3	26	30	27	27	26	38	36	38	30	42	25.7	28.5	39.6	36	20.7	19.8	22.9	20	26.8	33.4	35.7
7	33	34	27	40	33	33	33	27.1	31.2	38.8	32.5	25	26	20	40	29.6	30.2	35.7	35.6	34.7	40.1	29	33	28	30	27	40	36	39	31	43	27.4	29.7	42.5	39	22.2	21.3	24.4	20	27.6	34.5	37.5
8	35	36	29	40	34	33	34	29.4	33.9	41	35	26.1	27.2	21.4	42	30	30.3	36.8	37	36.2	42.2	32	35	30	31	28	40	37	40	32	44	29.2	31.3	46	42.7	23.6	22	23.6	21.1	29.3	35.8	39.2
9	37	38	31	40	34	35	34	29.9	35.1	41.8	36.9	27.6	28.6	23.1	42.5	30.2	30.2	38	38.1	37	43.1	35	36	32	33	30	41	38	41	21	45	29.8	32.3	47.4	43.7	24.8	22.8	25.5	21.7	30.1	36.9	40.1
10	38	40	33	37	29	35	35	30.7	36.7	42.8	39	28.7	30	24.7	44	31	30.7	39.3	39.6	38.2	44.8	36	36	34	34	31	43	39	42	33	45	31.4	33.8	49.2	45.4	26.3	23.7	27.6	22.4	31.9	38.3	41.6
11	39	41	38	37	30	38	36	32	38.5	43.6	40.5	29.7	30.4	22.7	44.8	31.5	31.3	41	41.5	40.3	46.3	38	38	35	36	31	48	43	46	38	48	32.1	34.7	50.3	46.5	25.4	23.2	26.2	22.3	32.3	39.6	43
12	41	43	36	40	32	40	39	33.6	40.8	44.2	41.4	31	32.4	23.4	46.3	32.4	31.8	42.5	43	41.7	47.8	39	39	37	37	33	51	46	50	42	49	33.3	36	51.5	47.4	26.5	24.8	28.2	22.7	32.7	41.4	44.8
13	43	44	38	41	33	40	41	34.5	41.3	44.5	42	32.3	33.1	24.5	48.4	33.3	31.5	44.4	44.6	43.6	47.9	41	40	38	39	35	52	46	51	43	50	34.6	36.6	52	48.1	26.9	25.2	28.8	23.2	32.7	43.2	47.1
14	43	44	40	43	34	41	43	35.5	42	44.9	42.7	34	34.5	25.6								43	41	40	41	37	53	46	52	44	52	35.5	37	52.6	48.9	27.1	26.3	29.3	24.8	32.4
15	43	44	41	41	34	42	44	36.5	42.9	46.5	44.1	35.2	36	26.1								44	41	42	43	38	53	49	52	46	52	37	37.7	53.6	49.8	28.4	27.3	31	25.4	35.5
16	43	45	41	41	34	42	44	37.7	43.6	47.3	45.8	36	37.2	26.9	48.7	34.8	33	43.4	43	43	47.8	42	41	42	43	38	54	50	52	47	51	38.3	38.4	54.1	50.1	29.9	28.8	32.9	26.1	38.5	43.1	49.2

## Sheet: Fig.2B
control	ko
323	340
248	380
296	483
265	277
132	161
134	131
150	149
144	136
142	148
168	165
152	187
136	191
151	141

## Sheet: Fig.2C
control	ko
142	180
156	214
150	142
92	139
162	130
125	127
165	106
174	171
152	115
139	177
102	148
	133
	165
	244

[truncated: 44 more sheets: Fig.2D, Fig.2E, Fig.2F, Fig.2G, Fig.2H, Fig.2I, Fig.2J, Fig.2K, Fig.2L, Fig.2M, Fig.2N, Fig.2O, Fig.3A, Fig.3C, Fig.3E, Fig.3F, Fig.3G, Fig.4C, Fig.5B, Fig.5C …]
